# Supplementary material for: Vascular plant abundance and diversity in an alpine heath under observed and simulated global change
Source: Sci Rep. 2015 May 7;5:10197. doi: 10.1038/srep10197 (PMC4423496; doi:10.1038/srep10197)
Supplement: Supporting Information — Supplementary Dataset 1 [file srep10197-s1.xlsx]

## Sheet: Title page
Title	Vascular plant abundance and diversity in an alpine heath under observed and simulated global change
Author list:	Juha M. Alatalo1*, Chelsea J. Little1, Annika K. Jägerbrand2 and Ulf Molau3
Supplementary information:	raw data used for analyses
Author affiliations	1Department of Ecology and Genetics, Uppsala University, Campus Gotland, 621 67 Visby, Sweden,
	2VTI, Swedish National Road and Transport Research Institute, Box 55685, 102 15 Stockholm, Sweden
	3Department of Biological and Environmental Sciences, University of Gothenburg, PO Box 461, 405 30 Gothenburg, Sweden.
Corresponding author:	juha.alatalo@ebc.uu.se

## Sheet: Raw data
Ruta	treatment	nutrient	temperature	year	C	D	D	D	D	E	E	E	E	F	F	G	G	S	R	R
Clip 3 B 1995	CTR	control	control	1995	0	3	9	0	3	0	0	0	0	0	0	9	0	2	0	0
Clip 3 B 1999	CTR	control	control	1999	0	9	7	0	2	0	1	0	0	0	1	5	0	1	0	0
Clip 3 B 2001	CTR	control	control	2001	0	9	8	0	5	0	2	0	0	0	1	7	0	1	0	0
Clip 3 BF 1995	N	nutrient	control	1995	1	12	8	0	4	0	0	0	0	1	0	2	0	3	0	1
Clip 3 BF 1999	N	nutrient	control	1999	0	6	2	0	0	0	1	0	0	0	0	24	0	16	1	4
Clip 3 BF 2001	N	nutrient	control	2001	0	10	1	0	0	0	0	0	0	0	0	38	0	6	1	4
Clip 3 C1 1995	CTR	control	control	1995	0	35	2	0	2	0	3	0	0	0	0	4	0	3	3	0
Clip 3 C1 1999	CTR	control	control	1999	0	38	2	0	2	1	2	0	0	0	0	5	0	1	3	0
Clip 3 C1 2001	CTR	control	control	2001	2	47	2	0	3	0	1	0	0	0	0	9	0	1	1	0
Clip 3 C2 1995	CTR	control	control	1995	2	29	0	0	1	1	0	1	0	0	0	4	0	1	1	1
Clip 3 C2 1999	CTR	control	control	1999	0	39	0	0	1	0	0	0	1	0	0	2	0	1	0	0
Clip 3 C2 2001	CTR	control	control	2001	0	54	0	0	1	0	0	0	1	0	0	2	0	3	0	0
Clip 3 C3 1995	CTR	control	control	1995	0	16	6	0	3	0	0	0	0	0	0	2	0	0	0	0
Clip 3 C3 1999	CTR	control	control	1999	0	26	14	0	3	0	0	0	0	0	0	0	0	0	0	0
Clip 3 C3 2001	CTR	control	control	2001	0	33	12	0	6	0	0	0	0	0	0	2	0	0	0	0
Clip 3 F 1995	N	nutrient	control	1995	0	5	11	0	3	2	0	0	0	0	0	3	0	3	0	0
Clip 3 F 1999	N	nutrient	control	1999	0	2	14	0	0	0	0	0	1	0	1	22	0	9	0	0
Clip 3 F 2001	N	nutrient	control	2001	0	1	14	0	0	0	0	0	0	0	0	38	0	4	2	0
Clip 3 T 1995	T	control	temperature	1995	0	13	1	0	4	0	1	1	0	0	1	4	0	0	0	0
Clip 3 T 1999	T	control	temperature	1999	0	30	0	0	4	1	1	1	0	0	0	5	0	0	0	0
Clip 3 T 2001	T	control	temperature	2001	0	37	0	0	4	0	3	3	0	0	0	11	0	0	0	0
Clip 3 TB 1995	T	control	temperature	1995	0	26	2	0	1	0	0	0	0	0	1	2	0	0	0	0
Clip 3 TB 1999	T	control	temperature	1999	0	53	2	0	2	0	0	0	0	0	0	1	0	0	0	0
Clip 3 TB 2001	T	control	temperature	2001	0	55	2	0	3	0	0	0	0	0	0	5	0	0	0	0
Clip 3 TBF 1995	TN	nutrient	temperature	1995	0	20	12	0	1	0	0	0	0	0	3	2	3	6	0	0
Clip 3 TBF 1999	TN	nutrient	temperature	1999	0	19	1	0	0	0	0	0	0	0	0	29	2	10	0	0
Clip 3 TBF 2001	TN	nutrient	temperature	2001	0	28	0	0	0	0	0	0	0	0	0	40	0	0	0	0
Clip 3 TF 1995	TN	nutrient	temperature	1995	0	37	9	0	2	0	1	0	0	0	0	0	0	0	0	0
Clip 3 TF 1999	TN	nutrient	temperature	1999	0	14	0	0	0	0	0	0	0	0	0	49	0	1	0	0
Clip 3 TF 2001	TN	nutrient	temperature	2001	0	21	2	0	1	0	0	0	0	0	0	56	0	2	0	0
Clip 4 B 1995	CTR	control	control	1995	3	12	1	0	3	0	1	11	3	1	0	2	0	0	0	2
Clip 4 B 1999	CTR	control	control	1999	2	11	2	0	4	0	0	14	2	0	1	0	0	0	0	0
Clip 4 B 2001	CTR	control	control	2001	3	15	3	0	7	0	2	13	3	0	0	1	0	0	0	0
Clip 4 BF 1995	N	nutrient	control	1995	1	22	4	0	0	0	0	0	0	0	0	2	0	0	0	0
Clip 4 BF 1999	N	nutrient	control	1999	1	18	8	0	0	0	0	0	0	0	0	17	0	1	0	7
Clip 4 BF 2001	N	nutrient	control	2001	2	14	3	0	0	0	0	0	0	0	0	40	0	1	0	3
Clip 4 C1 1995	CTR	control	control	1995	1	29	6	0	0	0	0	0	0	7	0	4	0	1	1	0
Clip 4 C1 1999	CTR	control	control	1999	1	36	6	0	3	0	0	0	0	1	0	7	0	0	2	0
Clip 4 C1 2001	CTR	control	control	2001	1	41	9	0	2	0	0	0	0	1	0	10	0	1	2	0
Clip 4 C2 1995	CTR	control	control	1995	0	18	8	0	0	0	0	9	0	0	0	8	0	0	0	0
Clip 4 C2 1999	CTR	control	control	1999	0	27	3	0	0	0	0	2	0	0	0	7	0	0	0	0
Clip 4 C2 2001	CTR	control	control	2001	2	36	7	0	0	0	0	7	0	0	0	3	0	0	0	0
Clip 4 C3 1995	CTR	control	control	1995	0	6	4	0	5	0	0	18	0	4	0	10	0	0	0	1
Clip 4 C3 1999	CTR	control	control	1999	0	10	2	0	10	0	0	9	0	0	0	4	0	0	0	0
Clip 4 C3 2001	CTR	control	control	2001	2	9	1	0	6	0	0	18	0	1	0	7	0	0	0	1
Clip 4 F 1995	N	nutrient	control	1995	0	43	0	4	3	0	0	0	0	2	0	9	0	0	0	0
Clip 4 F 1999	N	nutrient	control	1999	0	11	0	3	1	0	0	0	0	1	0	45	0	0	0	0
Clip 4 F 2001	N	nutrient	control	2001	0	16	0	0	0	0	0	0	0	0	0	52	0	2	0	0
Clip 4 T 1995	T	control	temperature	1995	1	18	16	0	1	0	0	0	0	0	0	7	0	1	1	1
Clip 4 T 1999	T	control	temperature	1999	0	31	8	0	4	0	0	0	0	0	0	5	0	0	1	1
Clip 4 T 2001	T	control	temperature	2001	1	38	7	0	5	0	0	0	0	0	0	6	0	0	2	0
Clip 4 TB 1995	T	control	temperature	1995	0	52	3	0	4	0	0	1	0	0	0	4	0	1	0	1
Clip 4 TB 1999	T	control	temperature	1999	0	61	1	0	6	0	0	1	0	0	0	6	0	0	0	0
Clip 4 TB 2001	T	control	temperature	2001	0	61	2	0	6	0	0	1	0	1	0	6	0	1	0	0
Clip 4 TF 1995	TN	nutrient	temperature	1995	3	16	17	0	0	0	0	3	0	1	0	1	1	0	1	0
Clip 4 TF 1999	TN	nutrient	temperature	1999	2	7	2	0	0	0	0	1	0	1	0	33	0	5	3	8
Clip 4 TF 2001	TN	nutrient	temperature	2001	1	13	5	0	0	0	0	4	0	0	0	24	0	0	0	0
Clip 4 TFB 1995	TN	nutrient	temperature	1995	0	42	10	0	3	0	0	0	0	0	0	1	0	0	0	0
Clip 4 TFB 1999	TN	nutrient	temperature	1999	0	13	0	0	0	0	0	0	0	0	0	51	0	1	0	0
Clip 4 TFB 2001	TN	nutrient	temperature	2001	0	11	1	0	0	0	0	0	0	0	0	58	0	0	0	0
Plant functional groups
C	Cushion plants
D	Decidious shrubs
E	Evergreen shrubs
F	Forbs
G	Grasses
R	Rushes
S	Sedges
